# Supplementary material for: Connectome-based predictive modeling of Internet addiction symptomatology
Source: Soc Cogn Affect Neurosci. 2024 Feb 9;19(1):nsae007. doi: 10.1093/scan/nsae007 (PMC10878364; doi:10.1093/scan/nsae007)
Supplement: nsae007_Supp [file nsae007_supp.zip]

Archive with 1 entries (1 files):
- scan-23-081-File011.docx
